# Supplementary material for: Gag Virus-like Particles Functionalized with SARS-CoV-2 Variants: Generation, Characterization and Recognition by COVID-19 Convalescent Patients’ Sera
Source: Vaccines (Basel). 2023 Oct 26;11(11):1641. doi: 10.3390/vaccines11111641 (PMC10675557; doi:10.3390/vaccines11111641)
Supplement: Supplementary file 1 [file vaccines-11-01641-s001.zip]

Archive with 1 entries (1 files):
- vaccines-2634670-supplementary.pdf
